# Supplementary material for: Concerted Model of Healthcare for Awá Indigenous of Nariño, Colombia
Source: Int J Environ Res Public Health. 2022 Sep 27;19(19):12250. doi: 10.3390/ijerph191912250 (PMC9566783; doi:10.3390/ijerph191912250)
Supplement: Supplementary file 1 [file ijerph-19-12250-s001.zip]

Archive with 2 entries (2 files):
- APPENDIX 1. OUTLINE FOCUS GROUPS.pdf
- APPENDIX 2. OUTLINE KEY INFORMANTS.pdf
